# Supplementary material for: IGFBP-6 regulates SH2D4A expression to promote breast cancer cell cycle progression in response to progesterone
Source: Front Endocrinol (Lausanne). 2026 Jun 30;17:1856096. doi: 10.3389/fendo.2026.1856096 (PMC13364574; doi:10.3389/fendo.2026.1856096)
Supplement: Supplementary file 2 [file Table1.xlsx]

## Sheet: Sheet1
		NC_P4 vs NC_Ethanol
		Upregulated
Protein	UniProt ID	Description	logFC	adj.P.Val
NDRG1	Q92597	Protein NDRG1	2.86938	2.81395e-18
CEBPD	P49716	CCAAT/enhancer-binding protein delta	2.69997	6.45748e-15
PPL	O60437	Periplakin	2.57709	3.25915e-21
S100P	P25815	Protein S100-P	2.56671	1.26324e-08
GLUL	P15104	Glutamine synthetase	2.19354	1.27029e-13
DNAJB4	Q9UDY4	DnaJ homolog subfamily B member 4	2.0463	6.78473e-18
IMPDH1	P20839	Inosine-5'-monophosphate dehydrogenase 1	1.97933	4.66812e-20
ATAD2	Q6PL18	ATPase family AAA domain-containing protein 2	1.8607	2.58283e-21
SCUBE2	Q9NQ36	Signal peptide, CUB and EGF-like domain-containing protein 2	1.72832	1.86786e-18
SEC14L2	O76054	SEC14-like protein 2	1.70192	3.88623e-14
ATP1B1	P05026	Sodium/potassium-transporting ATPase subunit beta-1	1.67725	9.6816e-15
STOM	P27105	Stomatin	1.63803	1.87831e-12
HSD11B2	P80365	11-beta-hydroxysteroid dehydrogenase type 2	1.5902	1.23156e-12
PACSIN1	Q9BY11	Protein kinase C and casein kinase substrate in neurons protein 1	1.56833	2.1946e-18
RBP2	P50120	Retinol-binding protein 2	1.48767	1.86799e-06
SH2D4A	Q9H788	SH2 domain-containing protein 4A	1.45721	8.41252e-17
SOD2	P04179	Superoxide dismutase [Mn], mitochondrial	1.37622	1.84775e-09
P4HA2	O15460	Prolyl 4-hydroxylase subunit alpha-2	1.37211	2.58283e-21
CITED4	Q96RK1	Cbp/p300-interacting transactivator 4	1.34902	2.1471e-06
QSOX1	O00391	Sulfhydryl oxidase 1	1.34864	1.63474e-15
CLDN8	P56748	Claudin-8	1.33815	2.38906e-10
RAPGEFL1	Q9UHV5	Rap guanine nucleotide exchange factor-like 1	1.30445	2.96594e-13
MAN1A1	P33908	Mannosyl-oligosaccharide 1,2-alpha-mannosidase IA	1.29734	3.3192e-16
LMO7	Q8WWI1	LIM domain only protein 7	1.26484	6.31007e-17
ZNF703	Q9H7S9	Zinc finger protein 703	1.24401	8.35471e-13
AZGP1	P25311	Zinc-alpha-2-glycoprotein	1.23232	2.3438e-09
DDX24	Q9GZR7	ATP-dependent RNA helicase DDX24	1.22709	3.15162e-13
FAM107B	Q9H098	Protein FAM107B	1.20966	0.000182255
ANXA1	P04083	Annexin A1	1.16099	4.53848e-08
HMOX1	P09601	Heme oxygenase 1	1.1608	7.33013e-06
WWC1	Q8IX03	Protein KIBRA	1.15896	1.20891e-15
MRAS	O14807	Ras-related protein M-Ras	1.15344	3.4112e-10
DLG5	Q8TDM6	Disks large homolog 5	1.14001	2.46692e-19
TMEM63C	Q9P1W3	Calcium permeable stress-gated cation channel 1	1.13664	1.40488e-06
ST3GAL4	Q11206	CMP-N-acetylneuraminate-beta-galactosamide-alpha-2,3-sialyltransferase 4	1.12476	3.45384e-11
PLIN2	Q99541	Perilipin-2	1.1239	1.74418e-09
TWSG1	Q9GZX9	Twisted gastrulation protein homolog 1	1.12168	1.62099e-07
CRYAB	P02511	Alpha-crystallin B chain	1.12042	9.81834e-11
EVPL	Q92817	Envoplakin	1.0999	9.57804e-16
CLMN	Q96JQ2	Calmin	1.09708	1.12855e-16
CPNE2	Q96FN4	Copine-2	1.08272	3.52734e-06
SLC25A18	Q9H1K4	Mitochondrial glutamate carrier 2	1.08104	1.2759e-11
CD44	P16070	CD44 antigen	1.05319	1.11746e-08
KLF4	O43474	Krueppel-like factor 4	1.03961	2.18186e-09
ACSL1	P33121	Long-chain-fatty-acid--CoA ligase 1	1.03669	6.40423e-16
NTMT2	Q5VVY1	N-terminal Xaa-Pro-Lys N-methyltransferase 2	1.02119	0.0275991
ADD3	Q9UEY8	Gamma-adducin	1.02028	6.98766e-12
COPRS	Q9NQ92	Coordinator of PRMT5 and differentiation stimulator	1.00504	1.80457e-10
ATP1A1	P05023	Sodium/potassium-transporting ATPase subunit alpha-1	1.00249	9.08615e-17
NOTCH2	Q04721	Neurogenic locus notch homolog protein 2	0.998927	2.50273e-18
FKBP5	Q13451	Peptidyl-prolyl cis-trans isomerase FKBP5	0.982229	2.89091e-19
ZNRF2	Q8NHG8	E3 ubiquitin-protein ligase ZNRF2	0.975684	2.12584e-11
SP6	Q3SY56	Transcription factor Sp6	0.966968	5.28629e-08
TMEM164	Q5U3C3	Transmembrane protein 164	0.958091	1.99437e-07
NUPR1	O60356	Nuclear protein 1	0.950036	0.00417367
MUC1	P15941	Mucin-1	0.944339	5.35054e-09
GLRX	P35754	Glutaredoxin-1	0.940343	1.09244e-05
PCBP4	P57723	Poly(rC)-binding protein 4	0.931524	6.97262e-08
CYP27A1	Q02318	Sterol 26-hydroxylase, mitochondrial	0.922199	2.5799e-08
TNFRSF10A	O00220	Tumor necrosis factor receptor superfamily member 10A	0.911421	1.63507e-05
GPSM2	P81274	G-protein-signaling modulator 2	0.910038	1.73746e-11
KRT5	P13647	Keratin, type II cytoskeletal 5	0.909617	0.0155434
ANKRD31	Q8N7Z5	Ankyrin repeat domain-containing protein 31	0.899389	0.260581
TSC22D3	Q99576	TSC22 domain family protein 3	0.893317	7.70578e-05
AK4	P27144	Adenylate kinase 4, mitochondrial	0.887901	7.58226e-13
CALD1	Q05682	Caldesmon	0.886708	3.96931e-10
GREB1	Q4ZG55	Protein GREB1	0.863534	2.01959e-09
SQSTM1	Q13501	Sequestosome-1	0.853103	2.8228e-05
ARHGEF26	Q96DR7	Rho guanine nucleotide exchange factor 26	0.848573	3.55495e-09
SEPTIN5	Q99719	Septin-5	0.846255	1.36081e-08
PFKFB3	Q16875	6-phosphofructo-2-kinase/fructose-2,6-bisphosphatase 3	0.839411	9.39354e-10
ARL2BP	Q9Y2Y0	ADP-ribosylation factor-like protein 2-binding protein	0.820452	0.00604365
SLC39A14	Q15043	Metal cation symporter ZIP14	0.807708	6.50771e-11
CTSH	P09668	Pro-cathepsin H	0.80673	1.18901e-06
FGD4	Q96M96	FYVE, RhoGEF and PH domain-containing protein 4	0.806615	1.27029e-13
EGFR	P00533	Epidermal growth factor receptor	0.800692	5.63463e-12
GGA2	Q9UJY4	ADP-ribosylation factor-binding protein GGA2	0.796127	2.29933e-12
CCDC85C	A6NKD9	Coiled-coil domain-containing protein 85C	0.789823	2.77282e-11
PLEKHF1	Q96S99	Pleckstrin homology domain-containing family F member 1	0.780282	1.83806e-05
DSP	P15924	Desmoplakin	0.780049	1.18638e-08
STARD13	Q9Y3M8	StAR-related lipid transfer protein 13	0.779793	1.12813e-11
LCMT1	Q9UIC8	Leucine carboxyl methyltransferase 1	0.777585	8.34557e-12
CYP51A1	Q16850	Lanosterol 14-alpha demethylase	0.771996	1.76859e-08
HMGCR	P04035	3-hydroxy-3-methylglutaryl-coenzyme A reductase	0.770368	1.51374e-09
RBPMS	Q93062	RNA-binding protein with multiple splicing	0.767037	9.92112e-10
HILPDA	Q9Y5L2	Hypoxia-inducible lipid droplet-associated protein	0.760638	0.00179809
BCL7C	Q8WUZ0	B-cell CLL/lymphoma 7 protein family member C	0.759998	2.9813e-12
PTPN14	Q15678	Tyrosine-protein phosphatase non-receptor type 14	0.757046	9.02498e-12
CAPN7	Q9Y6W3	Calpain-7	0.756515	1.43361e-11
YTHDF1	Q9BYJ9	YTH domain-containing family protein 1	0.754447	2.77049e-13
GHR	P10912	Growth hormone receptor	0.754343	0.00916906
CLC	Q05315	Galectin-10	0.751423	0.0701375
DOP1B	Q9Y3R5	Protein dopey-2	0.74913	1.59435e-11
SLC2A1	P11166	Solute carrier family 2, facilitated glucose transporter member 1	0.743403	7.82353e-09
GGCT	O75223	Gamma-glutamylcyclotransferase	0.741836	2.3297e-11
CDKN1A	P38936	Cyclin-dependent kinase inhibitor 1	0.739013	4.50174e-05
TTLL12	Q14166	Tubulin--tyrosine ligase-like protein 12	0.736168	2.72725e-10
PDLIM1	O00151	PDZ and LIM domain protein 1	0.727592	3.70654e-09
TMBIM1	Q969X1	Protein lifeguard 3	0.72604	6.26347e-07
FTH1	P02794	Ferritin heavy chain	0.725584	3.78391e-06
SH3BP5	O60239	SH3 domain-binding protein 5	0.722337	1.8015e-08
RBBP7	Q16576	Histone-binding protein RBBP7	0.718996	9.4008e-06
DNAJB6	O75190	DnaJ homolog subfamily B member 6	0.71646	1.3554e-11
STRBP	Q96SI9	Spermatid perinuclear RNA-binding protein	0.713065	8.17398e-12
TUBB1	Q9H4B7	Tubulin beta-1 chain	0.712313	0.496473
TLE1	Q04724	Transducin-like enhancer protein 1	0.712114	4.92706e-12
MKI67	P46013	Proliferation marker protein Ki-67	0.711032	1.2277e-08
AACS	Q86V21	Acetoacetyl-CoA synthetase	0.71012	2.60816e-11
MIDEAS	Q6PJG2	Mitotic deacetylase-associated SANT domain protein	0.708587	6.97749e-09
HMGB3	O15347	High mobility group protein B3	0.707615	1.2966e-06
PRR15L	Q9BU68	Proline-rich protein 15-like protein	0.70708	3.21984e-07
BCAR1	P56945	Breast cancer anti-estrogen resistance protein 1	0.705456	2.36458e-10
MRFAP1	Q9Y605	MORF4 family-associated protein 1	0.704549	2.45022e-06
BICD2	Q8TD16	Protein bicaudal D homolog 2	0.703774	4.2344e-08
IL6ST	P40189	Interleukin-6 receptor subunit beta	0.700509	4.41313e-12
ENDOD1	O94919	Endonuclease domain-containing 1 protein	0.69422	2.5799e-08
TACC3	Q9Y6A5	Transforming acidic coiled-coil-containing protein 3	0.691998	5.81732e-05
AHNAK2	Q8IVF2	Protein AHNAK2	0.689062	2.00391e-05
MAPRE3	Q9UPY8	Microtubule-associated protein RP/EB family member 3	0.686657	1.1523e-08
EHD4	Q9H223	EH domain-containing protein 4	0.685577	9.56955e-12
TNS3	Q68CZ2	Tensin-3	0.68541	1.3119e-12
MAGED1	Q9Y5V3	Melanoma-associated antigen D1	0.683215	4.72967e-05
FHL3	Q13643	Four and a half LIM domains protein 3	0.679899	9.12328e-07
CXADR	P78310	Coxsackievirus and adenovirus receptor	0.67815	4.19762e-05
SRGAP1	Q7Z6B7	SLIT-ROBO Rho GTPase-activating protein 1	0.674639	2.74191e-11
CKAP4	Q07065	Cytoskeleton-associated protein 4	0.670421	1.78934e-10
CAMSAP1	Q5T5Y3	Calmodulin-regulated spectrin-associated protein 1	0.667214	1.10285e-11
DEGS1	O15121	Sphingolipid delta(4)-desaturase DES1	0.663399	8.7876e-05
MBD4	O95243	Methyl-CpG-binding domain protein 4	0.660906	1.72378e-13
ADISSP	Q9GZN8	Adipose-secreted signaling protein	0.65912	9.19601e-06
CD59	P13987	CD59 glycoprotein	0.655884	5.10811e-05
GRHL2	Q6ISB3	Grainyhead-like protein 2 homolog	0.654135	5.1011e-11
CEBPA	P49715	CCAAT/enhancer-binding protein alpha	0.653811	7.419e-06
GMNN	O75496	Geminin	0.651658	1.82633e-07
RBPMS2	Q6ZRY4	RNA-binding protein with multiple splicing 2	0.651572	0.00932656
OTULINL	Q9NUU6	Inactive ubiquitin thioesterase OTULINL	0.64899	0.00175635
AHNAK	Q09666	Neuroblast differentiation-associated protein AHNAK	0.638563	6.96254e-06
TRIM16	O95361	Tripartite motif-containing protein 16	0.637547	0.00203022
RAB11FIP1	Q6WKZ4	Rab11 family-interacting protein 1	0.637045	8.2624e-11
MARCKSL1	P49006	MARCKS-related protein	0.62889	0.000329739
SPTLC3	Q9NUV7	Serine palmitoyltransferase 3	0.625589	2.28862e-09
DPYSL2	Q16555	Dihydropyrimidinase-related protein 2	0.623735	6.95962e-07
CCNDBP1	O95273	Cyclin-D1-binding protein 1	0.622781	1.80469e-08
FRK	P42685	Tyrosine-protein kinase FRK	0.620017	1.84775e-09
SLC49A3	Q6UXD7	Solute carrier family 49 member A3	0.618923	1.83539e-06
PLLP	Q9Y342	Plasmolipin	0.616221	3.3417e-05
DNAJC15	Q9Y5T4	DnaJ homolog subfamily C member 15	0.61488	7.48782e-06
KIF20A	O95235	Kinesin-like protein KIF20A	0.613969	5.54143e-09
KCNMA1	Q12791	Calcium-activated potassium channel subunit alpha-1	0.613866	6.22207e-05
ABLIM3	O94929	Actin-binding LIM protein 3	0.612135	5.62132e-10
UBE2S	Q16763	Ubiquitin-conjugating enzyme E2 S	0.611275	1.38328e-08
CDCA5	Q96FF9	Sororin	0.60064	7.29304e-07
KRT3	P12035	Keratin, type II cytoskeletal 3	0.596172	0.455747
PLEKHG6	Q3KR16	Pleckstrin homology domain-containing family G member 6	0.595605	3.50226e-06
UBE2T	Q9NPD8	Ubiquitin-conjugating enzyme E2 T	0.593882	1.15603e-09
NUSAP1	Q9BXS6	Nucleolar and spindle-associated protein 1	0.593793	1.27862e-05
KCNB1	Q14721	Potassium voltage-gated channel subfamily B member 1	0.593531	0.00048175
WDR74	Q6RFH5	WD repeat-containing protein 74	0.593262	7.82353e-09
CD9	P21926	CD9 antigen	0.592934	3.78314e-07
SGMS1	Q86VZ5	Phosphatidylcholine:ceramide cholinephosphotransferase 1	0.590057	0.000447309
NAGK	Q9UJ70	N-acetyl-D-glucosamine kinase	0.585214	1.16209e-12
		Down Regulated
Protein	UniProt ID	description	logFC	adj.P.Val
CYP1A1	P04798	Cytochrome P450 1A1	-1.66441	0.00257465
ZNF385A	Q96PM9	Zinc finger protein 385A	-1.28549	1.6665e-12
SERPINA6	P08185	Corticosteroid-binding globulin	-1.27613	7.48663e-09
TGFB3	P10600	Transforming growth factor beta-3 proprotein	-1.24626	5.17294e-13
SPDEF	O95238	SAM pointed domain-containing Ets transcription factor	-1.23559	8.89082e-11
IGSF3	O75054	Immunoglobulin superfamily member 3	-1.22426	1.7213e-13
PGR	P06401	Progesterone receptor	-1.20326	2.82413e-13
SIPA1	Q96FS4	Signal-induced proliferation-associated protein 1	-1.18061	1.58468e-11
TCAF1	Q9Y4C2	TRPM8 channel-associated factor 1	-1.15617	8.75699e-17
SEMA3C	Q99985	Semaphorin-3C	-1.07172	1.2759e-11
POLR2K	P53803	DNA-directed RNA polymerases I, II, and III subunit RPABC4	-1.06116	1.30482e-07
MISP	Q8IVT2	Mitotic interactor and substrate of PLK1	-1.04733	4.63235e-08
GGT6	Q6P531	Glutathione hydrolase 6	-0.994198	3.77144e-10
TUBA3C	P0DPH7	Tubulin alpha-3C chain	-0.889919	0.140201
PIP	P12273	Prolactin-inducible protein	-0.885803	0.00057558
IGFBP5	P24593	Insulin-like growth factor-binding protein 5	-0.871874	1.1214e-07
DLG2	Q15700	Disks large homolog 2	-0.86415	8.23039e-11
KRT23	Q9C075	Keratin, type I cytoskeletal 23	-0.862606	2.81204e-09
PHACTR1	Q9C0D0	Phosphatase and actin regulator 1	-0.855914	1.16065e-11
BCAS1	O75363	Breast carcinoma-amplified sequence 1	-0.852565	7.3661e-09
RAB27B	O00194	Ras-related protein Rab-27B	-0.787429	6.43814e-07
FOXA1	P55317	Hepatocyte nuclear factor 3-alpha	-0.78064	3.44763e-08
SLC39A1	Q9NY26	Zinc transporter ZIP1	-0.763007	1.69683e-05
TMPRSS13	Q9BYE2	Transmembrane protease serine 13	-0.754305	7.41128e-08
UBL3	O95164	Ubiquitin-like protein 3	-0.751526	3.36263e-08
HMGCS2	P54868	Hydroxymethylglutaryl-CoA synthase, mitochondrial	-0.746835	0.0114283
PREX1	Q8TCU6	Phosphatidylinositol 3,4,5-trisphosphate-dependent Rac exchanger 1 protein	-0.73614	2.80296e-09
FZD2	Q14332	Frizzled-2	-0.724041	7.64608e-06
PTGFRN	Q9P2B2	Prostaglandin F2 receptor negative regulator	-0.723466	3.49541e-12
FUNDC1	Q8IVP5	FUN14 domain-containing protein 1	-0.7214	0.00141596
CLDN1	O95832	Claudin-1	-0.719056	1.75746e-05
BNIPL	Q7Z465	Bcl-2/adenovirus E1B 19 kDa-interacting protein 2-like protein	-0.717283	1.86212e-08
SATB1	Q01826	DNA-binding protein SATB1	-0.714721	2.4139e-10
CLU	P10909	Clusterin	-0.712324	5.58305e-06
TMT1A	Q9H8H3	Thiol S-methyltransferase TMT1A	-0.701553	0.000334399
ADGRG1	Q9Y653	Adhesion G-protein coupled receptor G1	-0.693467	5.57111e-09
STAT6	P42226	Signal transducer and activator of transcription 6	-0.67547	2.81204e-09
EPN3	Q9H201	Epsin-3	-0.674997	1.42895e-09
GATA3	P23771	Trans-acting T-cell-specific transcription factor GATA-3	-0.672111	2.34617e-07
CREB3L4	Q8TEY5	Cyclic AMP-responsive element-binding protein 3-like protein 4	-0.665664	1.67852e-08
RTN2	O75298	Reticulon-2	-0.663701	8.68179e-08
FN1	P02751	Fibronectin	-0.658773	2.85159e-05
OR1M1	Q8NGA1	Olfactory receptor 1M1	-0.644073	0.0505979
DST	Q03001	Dystonin	-0.639714	1.73406e-08
STC2	O76061	Stanniocalcin-2	-0.633111	1.84996e-05
TRIM3	O75382	Tripartite motif-containing protein 3	-0.632794	6.24034e-08
LITAF	Q99732	Lipopolysaccharide-induced tumor necrosis factor-alpha factor	-0.630642	0.000423736
KRT80	Q6KB66	Keratin, type II cytoskeletal 80	-0.628604	8.80041e-08
MLLT11	Q13015	Protein AF1q	-0.626575	2.57056e-05
USP9Y	O00507	Ubiquitin carboxyl-terminal hydrolase 9Y	-0.613558	0.0882585
BST2	Q10589	Bone marrow stromal antigen 2	-0.613325	0.0157523
KIRREL3-AS3	Q8N7Y1	Putative uncharacterized protein KIRREL3-AS3	-0.597811	0.111336
BNC2	Q6ZN30	Zinc finger protein basonuclin-2	-0.595326	0.00268623
SERPINI1	Q99574	Neuroserpin	-0.59159	1.35911e-06
