# Supplementary material for: IGFBP-6 regulates SH2D4A expression to promote breast cancer cell cycle progression in response to progesterone
Source: Front Endocrinol (Lausanne). 2026 Jun 30;17:1856096. doi: 10.3389/fendo.2026.1856096 (PMC13364574; doi:10.3389/fendo.2026.1856096)
Supplement: Supplementary file 3 [file Table2.xlsx]

## Sheet: Sheet1
Table1: siRNAs vs Negative Control
		Upregulated	siRNA_1_EtOH_vs_NC_EtOH		siRNA_3_EtOH_vs_NC_EtOH
Protein	uniprot_id	description	logFC	adj.P.Val	logFC	adj.P.Val
MX1	P20591	Interferon-induced GTP-binding protein Mx1	6.21191	1.04514e-09	2.10899	0.00358934
IRF9	Q00978	Interferon regulatory factor 9	2.64147	1.04514e-09	0.800948	0.00584879
S100P	P25815	Protein S100-P	0.766267	0.0310458	0.853384	0.0236179
YWHAH	Q04917	14-3-3 protein eta	0.724086	4.43643e-08	0.658386	3.02305e-07
ATP1B1	P05026	Sodium/potassium-transporting ATPase subunit beta-1	0.677753	1.54269e-06	0.676864	2.73561e-06
SCAMP1	O15126	Secretory carrier-associated membrane protein 1	0.657599	1.04514e-09	0.61032	6.85133e-09
ALCAM	Q13740	CD166 antigen	0.639486	4.41461e-07	1.03142	2.52676e-10
PRRC2B	Q5JSZ5	Protein PRRC2B	0.637492	2.47134e-09	0.603456	1.02149e-08
DSP	P15924	Desmoplakin	0.587078	2.5893e-06	0.811482	2.96433e-08
		Downregulated
Protein	uniprot_id	description	logFC	adj.P.Val	logFC	adj.P.Val
TOP2A	P11388	DNA topoisomerase 2-alpha	-1.33839	4.90323e-10	-1.02341	4.80909e-08
HMMR	O75330	Hyaluronan mediated motility receptor	-1.3141	8.60785e-11	-1.12801	5.79389e-10
TPX2	Q9ULW0	Targeting protein for Xklp2	-1.25868	1.01827e-09	-0.951585	1.1654e-07
TACC3	Q9Y6A5	Transforming acidic coiled-coil-containing protein 3	-1.15927	3.85439e-08	-0.916901	2.30923e-06
CENPF	P49454	Centromere protein F	-1.08179	2.87787e-10	-0.820573	1.89046e-08
ANLN	Q9NQW6	Anillin	-1.07198	1.04815e-08	-1.07249	1.55404e-08
CCNB1	P14635	G2/mitotic-specific cyclin-B1	-1.04819	1.99963e-08	-1.00139	4.94272e-08
DLGAP5	Q15398	Disks large-associated protein 5	-1.02367	1.79741e-09	-1.07594	1.28583e-09
AURKA	O14965	Aurora kinase A	-1.01756	3.77683e-09	-0.91819	3.13522e-08
CDC20	Q12834	Cell division cycle protein 20 homolog	-0.9263	1.10555e-07	-0.947389	1.21323e-07
MAGED1	Q9Y5V3	Melanoma-associated antigen D1	-0.909743	9.39918e-07	-0.673628	0.000123278
CKAP2	Q8WWK9	Cytoskeleton-associated protein 2	-0.900623	2.44618e-07	-0.836082	1.36049e-06
PTTG1	O95997	Securin	-0.883628	1.35941e-06	-0.760849	2.20832e-05
KIF2C	Q99661	Kinesin-like protein KIF2C	-0.882762	3.354e-10	-0.7295	8.4845e-09
SHCBP1	Q8NEM2	SHC SH2 domain-binding protein 1	-0.851333	3.58405e-08	-0.90022	2.15956e-08
AURKB	Q96GD4	Aurora kinase B	-0.850136	2.19312e-08	-0.701131	7.22879e-07
ZWINT	O95229	ZW10 interactor	-0.839751	9.99981e-08	-0.708422	2.44131e-06
UBE2C	O00762	Ubiquitin-conjugating enzyme E2 C	-0.810672	8.56184e-07	-0.847609	7.95472e-07
KPNA2	P52292	Importin subunit alpha-1	-0.803628	9.4452e-08	-0.796773	1.69972e-07
PLK1	P53350	Serine/threonine-protein kinase PLK1	-0.801562	2.19312e-08	-0.751759	8.32032e-08
KIF23	Q02241	Kinesin-like protein KIF23	-0.785476	6.17365e-08	-0.753176	1.62796e-07
TK1	P04183	Thymidine kinase, cytosolic	-0.783279	7.11996e-05	-0.715222	0.000391684
RRM2	P31350	Ribonucleoside-diphosphate reductase subunit M2	-0.774267	0.000309335	-0.937769	5.46724e-05
BUB1B	O60566	Mitotic checkpoint serine/threonine-protein kinase BUB1 beta	-0.754857	2.23336e-09	-0.718542	8.4845e-09
ECT2	Q9H8V3	Protein ECT2	-0.740119	4.86295e-10	-1.11492	1.07781e-13
CDCA8	Q53HL2	Borealin	-0.737605	2.143e-06	-0.73967	3.4726e-06
RACGAP1	Q9H0H5	Rac GTPase-activating protein 1	-0.720999	7.02825e-08	-0.765744	3.93018e-08
DTL	Q9NZJ0	Denticleless protein homolog	-0.71566	1.78585e-07	-0.636233	1.88834e-06
CEP55	Q53EZ4	Centrosomal protein of 55 kDa	-0.705113	4.84061e-07	-0.693384	1.16697e-06
ESPL1	Q14674	Separin	-0.69408	1.13096e-09	-0.682788	2.89564e-09
INCENP	Q9NQS7	Inner centromere protein	-0.678231	6.17598e-07	-0.697638	7.26364e-07
ALDH3B1	P43353	Aldehyde dehydrogenase family 3 member B1	-0.674185	1.65717e-06	-0.674741	2.82635e-06
CDCA5	Q96FF9	Sororin	-0.628181	5.65542e-07	-0.65055	6.44255e-07
TRMT1L	Q7Z2T5	TRMT1-like protein	-0.602709	3.77859e-09	-0.590273	8.4845e-09
UBE2S	Q16763	Ubiquitin-conjugating enzyme E2 S	-0.587785	7.59197e-08	-0.706024	6.85133e-09
