# Supplementary material for: IGFBP-6 regulates SH2D4A expression to promote breast cancer cell cycle progression in response to progesterone
Source: Front Endocrinol (Lausanne). 2026 Jun 30;17:1856096. doi: 10.3389/fendo.2026.1856096 (PMC13364574; doi:10.3389/fendo.2026.1856096)
Supplement: Supplementary file 4 [file Table3.xlsx]

## Sheet: Sheet2
Upregulated
UniProtIds	ProteinDescriptions	genesymbol	logFC NC_P4_vs_NC_EtOH	adj.P.Val	logFC siRNA_A_P4_vs_siRNA_A_EtOH	adj.P.Val	logFC siRNA_B_P4_vs_siRNA_B_EtOH	adj.P.Val
O00151	PDZ and LIM domain protein 1	PDLIM1	0.727592	3.70654e-09	0.867915	1.32868e-10	0.754184	1.96231e-09
O00220	Tumor necrosis factor receptor superfamily member 10A	TNFRSF10A	0.911421	1.63507e-05	0.79477	0.000121575	0.622867	0.00293472
O00391	Sulfhydryl oxidase 1	QSOX1	1.34864	1.63474e-15	0.998565	1.85533e-12	1.2048	2.72483e-14
O14807	Ras-related protein M-Ras	MRAS	1.15344	3.4112e-10	1.13098	8.68744e-09	1.25538	2.32769e-10
O15460	Prolyl 4-hydroxylase subunit alpha-2	P4HA2	1.37211	2.58283e-21	1.67273	1.18985e-23	1.77651	2.30089e-24
O60437	Periplakin	PPL	2.57709	3.25915e-21	1.90294	4.20701e-18	2.22522	1.02473e-19
O75190	DnaJ homolog subfamily B member 6	DNAJB6	0.71646	1.3554e-11	0.822019	7.99702e-13	0.759942	4.41437e-12
O75223	Gamma-glutamylcyclotransferase	GGCT	0.741836	2.3297e-11	0.665815	2.93582e-10	0.761323	1.67912e-11
O75496	Geminin	GMNN	0.651658	1.82633e-07	0.853244	1.42951e-09	0.840908	1.63227e-09
O76054	SEC14-like protein 2	SEC14L2	1.70192	3.88623e-14	1.8655	5.15831e-15	1.69201	4.51233e-14
O95235	Kinesin-like protein KIF20A	KIF20A	0.613969	5.54143e-09	0.704417	4.1802e-10	0.773408	5.58712e-11
P00533	Epidermal growth factor receptor	EGFR	0.800692	5.63463e-12	1.09936	5.15831e-15	0.928509	2.05228e-13
P04083	Annexin A1	ANXA1	1.16099	4.53848e-08	0.632791	0.000501168	1.06274	2.3589e-07
P04179	Superoxide dismutase [Mn], mitochondrial	SOD2	1.37622	1.84775e-09	1.09999	1.52813e-07	1.46141	5.92686e-10
P05023	Sodium/potassium-transporting ATPase subunit alpha-1	ATP1A1	1.00249	9.08615e-17	1.25101	7.66781e-19	1.24012	6.90805e-19
P05026	Sodium/potassium-transporting ATPase subunit beta-1	ATP1B1	1.67725	9.6816e-15	1.78865	2.65383e-15	1.76381	3.20455e-15
P09601	Heme oxygenase 1	HMOX1	1.1608	7.33013e-06	1.01093	5.86042e-05	1.13685	9.79012e-06
P13647	Keratin, type II cytoskeletal 5	KRT5	0.909617	0.0155434	1.02979	0.0144129	1.54683	0.000130567
P13987	CD59 glycoprotein	CD59	0.655884	5.10811e-05	0.651781	6.52636e-05	0.600855	0.00016353
P15104	Glutamine synthetase	GLUL	2.19354	1.27029e-13	2.14894	1.91089e-13	2.62155	2.21019e-15
P15924	Desmoplakin	DSP	0.780049	1.18638e-08	0.766779	2.00023e-08	0.614706	8.70578e-07
P15941	Mucin-1	MUC1	0.944339	5.35054e-09	0.68458	2.00749e-06	0.731688	5.70073e-07
P16070	CD44 antigen	CD44	1.05319	1.11746e-08	0.933212	1.30276e-07	1.02671	1.82562e-08
P20839	Inosine-5'-monophosphate dehydrogenase 1	IMPDH1	1.97933	4.66812e-20	1.86782	2.22323e-19	2.23467	2.28975e-21
P25311	Zinc-alpha-2-glycoprotein	AZGP1	1.23232	2.3438e-09	1.02329	1.01148e-07	1.21865	2.97933e-09
P25815	Protein S100-P	S100P	2.56671	1.26324e-08	2.64894	8.54448e-09	2.27752	1.08981e-07
P27105	Stomatin	STOM	1.63803	1.87831e-12	1.72215	6.59474e-13	1.65087	1.47641e-12
P27144	Adenylate kinase 4, mitochondrial	AK4	0.887901	7.58226e-13	0.675851	2.71891e-10	0.725899	5.63139e-11
P33121	Long-chain-fatty-acid--CoA ligase 1	ACSL1	1.03669	6.40423e-16	1.15476	6.21502e-17	1.16477	4.94258e-17
P33908	Mannosyl-oligosaccharide 1,2-alpha-mannosidase IA	MAN1A1	1.29734	3.3192e-16	1.21602	2.34849e-15	1.29804	3.97662e-16
P40189	Interleukin-6 receptor subunit beta	IL6ST	0.700509	4.41313e-12	0.785196	3.79822e-13	0.799758	2.05884e-13
P46013	Proliferation marker protein Ki-67	MKI67	0.711032	1.2277e-08	0.976884	2.25859e-11	1.01662	8.94495e-12
P49716	CCAAT/enhancer-binding protein delta	CEBPD	2.69997	6.45748e-15	1.7619	1.72569e-10	1.90917	3.21164e-11
P56748	Claudin-8	CLDN8	1.33815	2.38906e-10	1.20749	1.67683e-09	1.29503	4.06843e-09
P57723	Poly(rC)-binding protein 4	PCBP4	0.931524	6.97262e-08	1.11843	2.61588e-09	0.980568	2.80277e-08
P78310	Coxsackievirus and adenovirus receptor	CXADR	0.67815	4.19762e-05	0.971127	1.7759e-07	0.741923	1.17495e-05
P80365	11-beta-hydroxysteroid dehydrogenase type 2	HSD11B2	1.5902	1.23156e-12	2.11183	2.4003e-15	1.82875	5.44544e-14
P81274	G-protein-signaling modulator 2	GPSM2	0.910038	1.73746e-11	1.00952	2.29521e-12	0.973735	4.83383e-12
Q02318	Sterol 26-hydroxylase, mitochondrial	CYP27A1	0.922199	2.5799e-08	1.05729	2.29274e-09	1.13248	5.27404e-10
Q04721	Neurogenic locus notch homolog protein 2	NOTCH2	0.998927	2.50273e-18	0.97657	4.58108e-18	1.04486	8.49537e-19
Q05682	Caldesmon	CALD1	0.886708	3.96931e-10	0.650668	1.86711e-07	0.755285	1.05146e-08
Q11206	CMP-N-acetylneuraminate-beta-galactosamide-alpha-2,3-sialyltransferase 4	ST3GAL4	1.12476	3.45384e-11	0.716867	3.04974e-07	0.757738	9.38915e-08
Q13451	Peptidyl-prolyl cis-trans isomerase FKBP5	FKBP5	0.982229	2.89091e-19	1.0154	2.22323e-19	1.19339	2.28975e-21
Q13643	Four and a half LIM domains protein 3	FHL3	0.679899	9.12328e-07	1.06419	2.23717e-10	0.798311	5.17982e-08
Q15678	Tyrosine-protein phosphatase non-receptor type 14	PTPN14	0.757046	9.02498e-12	0.975367	3.53857e-14	0.821027	1.49566e-12
Q16555	Dihydropyrimidinase-related protein 2	DPYSL2	0.623735	6.95962e-07	0.730845	5.17607e-08	0.790146	1.03269e-08
Q16576	Histone-binding protein RBBP7	RBBP7	0.718996	9.4008e-06	1.05299	1.61375e-08	0.741842	5.74848e-06
Q16763	Ubiquitin-conjugating enzyme E2 S	UBE2S	0.611275	1.38328e-08	0.808124	6.4601e-11	0.899708	5.68306e-12
Q16850	Lanosterol 14-alpha demethylase	CYP51A1	0.771996	1.76859e-08	0.791607	1.36518e-08	0.773295	1.79202e-08
Q3SY56	Transcription factor Sp6	SP6	0.966968	5.28629e-08	0.729317	7.71534e-06	1.12449	3.20033e-09
Q4ZG55	Protein GREB1	GREB1	0.863534	2.01959e-09	0.984485	1.63953e-10	0.835795	3.85452e-09
Q5U3C3	Transmembrane protein 164	TMEM164	0.958091	1.99437e-07	0.713339	2.63274e-05	0.867844	1.09824e-06
Q6ISB3	Grainyhead-like protein 2 homolog	GRHL2	0.654135	5.1011e-11	0.688732	2.1643e-11	0.661134	4.88842e-11
Q6PL18	ATPase family AAA domain-containing protein 2	ATAD2	1.8607	2.58283e-21	2.41794	4.02702e-24	2.53388	1.11894e-24
Q6WKZ4	Rab11 family-interacting protein 1	RAB11FIP1	0.637045	8.2624e-11	0.604013	3.12224e-10	0.714651	8.26984e-12
Q86V21	Acetoacetyl-CoA synthetase	AACS	0.71012	2.60816e-11	0.82751	1.21888e-12	0.731173	1.70998e-11
Q8IX03	Protein KIBRA	WWC1	1.15896	1.20891e-15	0.807742	4.97405e-12	0.954859	1.21425e-13
Q8NHG8	E3 ubiquitin-protein ligase ZNRF2	ZNRF2	0.975684	2.12584e-11	0.597852	4.02878e-07	0.976391	2.45747e-11
Q8TDM6	Disks large homolog 5	DLG5	1.14001	2.46692e-19	1.04927	1.89426e-18	1.16619	1.11855e-19
Q8WUZ0	B-cell CLL/lymphoma 7 protein family member C	BCL7C	0.759998	2.9813e-12	0.864232	1.83578e-13	0.862074	1.76308e-13
Q8WWI1	LIM domain only protein 7	LMO7	1.26484	6.31007e-17	1.11483	1.72275e-15	1.00913	1.28894e-14
Q92597	Protein NDRG1	NDRG1	2.86938	2.81395e-18	2.03604	1.12643e-14	2.45132	1.39151e-16
Q92817	Envoplakin	EVPL	1.0999	9.57804e-16	0.911451	9.12878e-14	1.0672	2.34541e-15
Q969X1	Protein lifeguard 3	TMBIM1	0.72604	6.26347e-07	0.669188	2.79021e-06	0.597753	1.33322e-05
Q96DR7	Rho guanine nucleotide exchange factor 26	ARHGEF26	0.848573	3.55495e-09	0.696812	1.7759e-07	0.863591	2.65768e-09
Q96FF9	Sororin	CDCA5	0.60064	7.29304e-07	1.04325	1.89063e-11	0.977176	6.83045e-11
Q96JQ2	Calmin	CLMN	1.09708	1.12855e-16	0.923435	8.42416e-15	0.924433	7.77088e-15
Q96M96	FYVE, RhoGEF and PH domain-containing protein 4	FGD4	0.806615	1.27029e-13	0.685952	4.21309e-12	0.808694	1.10844e-13
Q96S99	Pleckstrin homology domain-containing family F member 1	PLEKHF1	0.780282	1.83806e-05	0.703662	9.09155e-05	0.85274	4.87883e-06
Q99541	Perilipin-2	PLIN2	1.1239	1.74418e-09	1.27254	1.63953e-10	1.25564	1.92974e-10
Q9BU68	Proline-rich protein 15-like protein	PRR15L	0.70708	3.21984e-07	0.738878	1.80331e-07	0.800418	3.40516e-08
Q9BXS6	Nucleolar and spindle-associated protein 1	NUSAP1	0.593793	1.27862e-05	1.01923	1.14906e-09	1.01682	1.03584e-09
Q9BY11	Protein kinase C and casein kinase substrate in neurons protein 1	PACSIN1	1.56833	2.1946e-18	1.37547	5.70547e-17	1.51014	4.80559e-18
Q9BYJ9	YTH domain-containing family protein 1	YTHDF1	0.754447	2.77049e-13	0.673536	3.29371e-12	0.786599	1.07944e-13
Q9GZR7	ATP-dependent RNA helicase DDX24	DDX24	1.22709	3.15162e-13	0.922378	1.63953e-10	1.23515	2.31441e-13
Q9GZX9	Twisted gastrulation protein homolog 1	TWSG1	1.12168	1.62099e-07	1.18513	2.1369e-07	1.12234	4.55461e-07
Q9H1K4	Mitochondrial glutamate carrier 2	SLC25A18	1.08104	1.2759e-11	1.24624	6.75057e-13	1.47751	1.40209e-14
Q9H7S9	Zinc finger protein 703	ZNF703	1.24401	8.35471e-13	1.28539	4.04667e-13	0.759306	1.98549e-08
Q9NPD8	Ubiquitin-conjugating enzyme E2 T	UBE2T	0.593882	1.15603e-09	0.802957	2.26877e-12	0.852448	5.1363e-13
Q9NQ36	Signal peptide, CUB and EGF-like domain-containing protein 2	SCUBE2	1.72832	1.86786e-18	1.7096	2.5026e-18	1.74037	1.20786e-18
Q9NQ92	Coordinator of PRMT5 and differentiation stimulator	COPRS	1.00504	1.80457e-10	0.774103	4.06476e-08	0.886724	2.49908e-09
Q9NUV7	Serine palmitoyltransferase 3	SPTLC3	0.625589	2.28862e-09	0.621246	2.9567e-09	0.784105	2.29736e-11
Q9P1W3	Calcium permeable stress-gated cation channel 1	TMEM63C	1.13664	1.40488e-06	1.50468	7.71534e-06	1.49161	7.29733e-06
Q9UDY4	DnaJ homolog subfamily B member 4	DNAJB4	2.0463	6.78473e-18	1.31282	2.48299e-13	1.5994	2.66689e-15
Q9UEY8	Gamma-adducin	ADD3	1.02028	6.98766e-12	1.10153	1.41251e-12	1.20207	1.83986e-13
Q9UHV5	Rap guanine nucleotide exchange factor-like 1	RAPGEFL1	1.30445	2.96594e-13	0.86377	2.03734e-09	0.983363	1.27968e-10
Q9UIC8	Leucine carboxyl methyltransferase 1	LCMT1	0.777585	8.34557e-12	0.940121	1.4807e-13	0.943385	1.21425e-13
Q9UJ70	N-acetyl-D-glucosamine kinase	NAGK	0.585214	1.16209e-12	0.69172	2.82154e-14	0.784229	1.62665e-15
Q9Y2Y0	ADP-ribosylation factor-like protein 2-binding protein	ARL2BP	0.820452	0.00604365	0.939629	0.00218318	0.818904	0.00663395
Q9Y5L2	Hypoxia-inducible lipid droplet-associated protein	HILPDA	0.760638	0.00179809	0.833858	0.000821789	0.875269	0.000416112
Q9Y605	MORF4 family-associated protein 1	MRFAP1	0.704549	2.45022e-06	0.642153	1.19344e-05	0.801636	2.78022e-07
Q9Y6A5	Transforming acidic coiled-coil-containing protein 3	TACC3	0.691998	5.81732e-05	0.896377	1.46805e-06	0.950918	4.66303e-07
DownRegulated
UniProtIds	ProteinDescriptions	genesymbol	logFC NC_P4_vs_NC_EtOH	adj.P.Val	logFC siRNA_A_P4_vs_siRNA_A_EtOH	adj.P.Val	logFC siRNA_B_P4_vs_siRNA_B_EtOH	adj.P.Val
O75054	Immunoglobulin superfamily member 3	IGSF3	-1.22426	1.7213e-13	-1.03405	6.5492e-12	-0.988945	1.70998e-11
O75363	Breast carcinoma-amplified sequence 1	BCAS1	-0.852565	7.3661e-09	-0.843006	1.10854e-08	-0.91879	1.7962e-09
O75382	Tripartite motif-containing protein 3	TRIM3	-0.632794	6.24034e-08	-0.665293	3.2316e-08	-0.680935	1.72531e-08
O95238	SAM pointed domain-containing Ets transcription factor	SPDEF	-1.23559	8.89082e-11	-0.967972	1.52629e-08	-0.988211	9.32037e-09
O95832	Claudin-1	CLDN1	-0.719056	1.75746e-05	-0.620691	0.000155232	-0.71878	1.75157e-05
P04798	Cytochrome P450 1A1	CYP1A1	-1.66441	0.00257465	-1.36654	0.0149361	-1.11886	0.0448106
P06401	Progesterone receptor	PGR	-1.20326	2.82413e-13	-1.49014	2.4003e-15	-1.68629	1.18579e-16
P08185	Corticosteroid-binding globulin	SERPINA6	-1.27613	7.48663e-09	-0.636632	0.000458709	-1.04221	3.18686e-07
P10600	Transforming growth factor beta-3 proprotein	TGFB3	-1.24626	5.17294e-13	-1.42757	2.62669e-14	-1.31897	1.3705e-13
P10909	Clusterin	CLU	-0.712324	5.58305e-06	-0.902366	1.25277e-07	-0.99182	1.79091e-08
P12273	Prolactin-inducible protein	PIP	-0.885803	0.00057558	-0.659815	0.0104305	-0.8821	0.000622488
P24593	Insulin-like growth factor-binding protein 5	IGFBP5	-0.871874	1.1214e-07	-1.02013	7.33055e-09	-1.18735	3.25485e-10
P53803	DNA-directed RNA polymerases I, II, and III subunit RPABC4	POLR2K	-1.06116	1.30482e-07	-0.656008	0.00023411	-0.676239	0.000136102
P54868	Hydroxymethylglutaryl-CoA synthase, mitochondrial	HMGCS2	-0.746835	0.0114283	-0.607531	0.0482875	-1.12845	0.000239065
P55317	Hepatocyte nuclear factor 3-alpha	FOXA1	-0.78064	3.44763e-08	-0.813824	1.99143e-08	-0.893391	2.77157e-09
Q6P531	Glutathione hydrolase 6	GGT6	-0.994198	3.77144e-10	-0.596062	5.22299e-06	-0.77798	4.5041e-08
Q6ZN30	Zinc finger protein basonuclin-2	BNC2	-0.595326	0.00268623	-0.909643	2.18111e-05	-1.30301	4.96252e-08
Q8IVT2	Mitotic interactor and substrate of PLK1	MISP	-1.04733	4.63235e-08	-0.963371	2.5899e-07	-1.08975	2.29265e-08
Q8TEY5	Cyclic AMP-responsive element-binding protein 3-like protein 4	CREB3L4	-0.665664	1.67852e-08	-0.608134	1.15362e-07	-0.765496	1.20771e-09
Q96FS4	Signal-induced proliferation-associated protein 1	SIPA1	-1.18061	1.58468e-11	-1.18675	1.80192e-11	-1.11536	6.17481e-11
Q96PM9	Zinc finger protein 385A	ZNF385A	-1.28549	1.6665e-12	-1.22673	4.67963e-12	-1.37558	3.17102e-13
Q99985	Semaphorin-3C	SEMA3C	-1.07172	1.2759e-11	-0.7112	6.19726e-08	-0.915865	3.88494e-10
Q9C0D0	Phosphatase and actin regulator 1	PHACTR1	-0.855914	1.16065e-11	-0.800438	6.24312e-11	-0.835142	2.17702e-11
Q9Y4C2	TRPM8 channel-associated factor 1	TCAF1	-1.15617	8.75699e-17	-0.899164	3.53857e-14	-0.826163	2.05228e-13
